# Supplementary material for: RNAi silencing of the SoxE gene suppresses cell proliferation in silkworm BmN4 cells
Source: Mol Biol Rep. 2014 Apr 11;41(7):4769–81. doi: 10.1007/s11033-014-3348-6 (PMC4066180; doi:10.1007/s11033-014-3348-6)
Supplement: Supplementary file 1 — List of primers used in this study [file 11033_2014_3348_MOESM1_ESM.xls]

## Sheet: Sheet1
Molecular Biology Reports RNAi silencing of SoxE gene suppresses cell proliferation in the silkworm BmN4 cells Ling Wei, Zhiqing Li, Daojun Cheng, Takahiro Kusakabe, Minhui Pan, Jun Duan, Yonghu Wang, Cheng Lu * * Correspondence State Key Laboratory of Silkworm Genome Biology, Southwest University, Chongqing, China. E-mail: lucheng@swu.edu.cn
Online Resource 1
ESM (Electronic Supplementary Material) 1
List of primers used in this study
Gene	Sense (5' to 3')	Antisense (5' to 3')	Gene ID
BmSoxE (ORF)	AGTTGGGGCCAGGAGCGCGACAGGTC	TTTGCGGCCGCTTAGGGGTGATCAACGTAATGT	BGIBMGA011668
BmSoxE (RT-PCR)	CGCTATTCACGTTCCATC	TTGCGTTCGTAACTTATCTG	BGIBMGA011668
BmGAPDH (RT-PCR)	GGCCGCATTGGCCGTTTGGTGCTCCG	GTGGGGCAAGACAGTTTGTGGTGCAAGAAG	BGIBMGA007490
dsEGFP (RNAi)	ATTTGCACTACTGGAAAACTACCTG	CAGTTACAAACTCAAGAAGGACCAT
dsBmSoxE (RNAi)	CGCTATTCACGTTCCATC	TTGCGTTCGTAACTTATCTG	BGIBMGA011668
sw18625	AAGTGGAGTGGGAGAAATCCTCCGT	CCAAGTTAGGGCAGCTGTTCGCAAT	BGIBMGA002231
sw03921	GAAGCCACATCAGTACATCAAGACT	TAACATTGGAGCTTTCTCCCACCGT	BGIBMGA007331
sw10910	ACCCAATTCCAGAATCCCGAATACG	CTTTCTCTTGGATACTGCGATGAGC	BGIBMGA008307
sw15669	GCATCACACTGCTACTCTCAGAGGATCCTC	CTGAGCATTGGCTATAGCTACTGGTTGTGC	BGIBMGA012734
sw12865	GGACAATGTATCAAGACAGTGTTAAGGC	TCACTTCTCGGGCAACTTGATGACGGGCAT	BGIBMGA013938
sw10865	AGGATCCTAGAACTACAGAAGTACT	AAGATGCCAACACAATGCCAGCTAG	BGIBMGA001022
sw20224	ATGCAAACCGACTCTGCACGCAGTA	TGACGACGCATGTTAAGACACGAAC	BGIBMGA002465
sw08189	CAGATTCGGACAGCGATTTTGATCC	GATATGGTCTTATCTAGGAACCCGT	BGIBMGA009770
sw21865	GGACAAAGTCAAGAACCTGGTGCGA	ACTGCAGTTGTGGGCTAATAATCTG	BGIBMGA011746
sw18996	TTAGAAAGGTTTGCTTTCAGCCACG	CGAAGATGTGCAGCAGTTCAAAGCA	BGIBMGA013087
