# Supplementary material for: RNAi silencing of the SoxE gene suppresses cell proliferation in silkworm BmN4 cells
Source: Mol Biol Rep. 2014 Apr 11;41(7):4769–81. doi: 10.1007/s11033-014-3348-6 (PMC4066180; doi:10.1007/s11033-014-3348-6)
Supplement: Supplementary file 2 — List of genes showing significantly altered expression levels after BmSoxE RNAi in silkworm BmN4-SID1 cells [file 11033_2014_3348_MOESM2_ESM.xls]

## Sheet: Sheet1
Molecular Biology Reports RNAi silencing of SoxE gene suppresses cell proliferation in the silkworm BmN4 cells Ling Wei, Zhiqing Li, Daojun Cheng, Takahiro Kusakabe, Minhui Pan, Jun Duan, Yonghu Wang, Cheng Lu * * Correspondence State Key Laboratory of Silkworm Genome Biology, Southwest University, Chongqing, China. E-mail: lucheng@swu.edu.cn
Online Resource 2
ESM (Electronic Supplementary Material) 2
List of genes with an expression significantly changed after BmSoxE RNAi in silkworm BmN4-SID1 cells
Category	Probe	Gene ID in SilkDB	Binding sites for HMG box	Ratio	P-value	Homologous annotation
Down-regulation	sw08667	BGIBMGA001595	1	0.0315561	0.00125414	Beta-ureidopropionase
	sw18474	BGIBMGA007185		0.0441199	0.035462	No hits
	sw20237	BGIBMGA003171	3	0.0469503	0.025296	Protein-glutamine gamma-glutamyltransferase
	sw17933			0.0495896	0.0115774	Gag protein
	sw09001	BGIBMGA011420		0.0500559	0.039054	No hits
	sw10910	BGIBMGA008307		0.0633313	0.0024846	Connectin
	sw04073	BGIBMGA006099		0.0647595	2.8296e-05	nervous system antigen 2
	sw20245	BGIBMGA002899		0.0709542	8.3922e-05	antennal esterase
	sw14957	BGIBMGA010738	1	0.0715469	0.0448	similar to retinol dehydrogenase 12
	sw20320	BGIBMGA005955	2	0.0746784	0.0044604	SEC14
	sw22212	BGIBMGA008820		0.0760689	0.0125532	similar to blood vessel epicardial substance
	sw11039	BGIBMGA010914	3	0.0783264	0.0024606	No hits
	Cyp314a1			0.0821322	0.0052448	ecdysone 20-hydroxylase
	sw07613	BGIBMGA010949	2	0.0826789	0.024834	No hits
	sw21254	BGIBMGA014464		0.08782	0.006373	CG14567-PA
	sw03320	BGIBMGA011668	2	0.0919709	4.113e-05	SoxE
	BGIBMGA000247			0.0979731	0.0158402	No hits
	sw16599			0.099818	0.0036256	No hits
	sw15984	BGIBMGA007186		0.108577	0.020894	No hits
	sw12583	BGIBMGA011053	1	0.120973	0.0037958	No hits
	sw18625	BGIBMGA002231	1	0.127251	0.0041352	F-box/LRR-repeat protein
	sw16005	BGIBMGA010454		0.13794	0.022864	No hits
	sw11040	BGIBMGA010913		0.140213	0.029898	Cuticle protein 6 (BcNCP14.9)
	sw19621			0.141449	0.00014294	laccase 1
	sw15096			0.147946	0.021714	No hits
	sw20407	BGIBMGA008152	1	0.151333	0.00154686	Mutator 2
	sw12606	BGIBMGA007601	2	0.159074	0.040228	Delta-1-Pyrroline-5-carboxylate dehydrogenase
	sw12108	BGIBMGA012328	2	0.163646	0.00196116	Proton-coupled amino acid transporter 4
	sw03374			0.166044	0.025304	No hits
	sw21087	BGIBMGA007662		0.169727	0.03161	transposase
	sw02114			0.17373	0.00198358	GH12052p
	sw12305	BGIBMGA010642		0.182934	0.0171982	Uridine phosphorylase 1
	sw07780			0.1903	0.032578	No hits
	LOC733143			0.196607	0.00076232	eukaryotic translation initiation factor 2 subunit 2
	sw09107	BGIBMGA000109		0.218817	0.0100314	similar to pleckstrin homology domain containing, family G
	sw12917			0.226347	0.0112234	similar to CG4239-PB, isoform B
	sw05100	BGIBMGA005144	1	0.231116	0.00135064	No hits
	sw12115	BGIBMGA011531		0.239242	0.000122754	PI-PLC X domain-containing protein
	sw10624	BGIBMGA006366		0.254736	0.0158358	No hits
	sw17184			0.260863	0.031102	No hits
	sw07919	BGIBMGA002675	1	0.265511	0.0027328	Windpipe
	LOC692372			0.277573	0.0033606	peptidoglycan recognition protein
	sw20548	BGIBMGA013951		0.28509	0.033936	ENSANGP00000012169ENSANGP00000012169
	sw07212	BGIBMGA005144	1	0.285458	0.022948	No hits
	sw10690	BGIBMGA004061	1	0.289411	0.002135	GI19088
	sw10982	BGIBMGA012441		0.292874	0.0016543	CRAL/TRIO domain-containing protein
	LOC693073			0.300925	0.001005	prophenoloxidase-2f
	sw18954	BGIBMGA014270		0.307757	0.00032314	GA15301-PA
	sw13967	BGIBMGA007278	1	0.31687	0.0025932	Sodium-dependent phosphate transporter
	Btl			0.336758	0.00105898	fibroblast growth factor receptor
	sw02925	BGIBMGA006511	3	0.33704	0.0050178	microtubule-associated protein tau
	sw17306			0.337884	0.00025082	Reverse transcriptas
	sw05054	BGIBMGA001183		0.338208	0.048186	Vascular endothelial growth factor receptor
	sw22765			0.338953	0.0096968	retrotransposon protein, putative
	sw03953	BGIBMGA003353	2	0.339273	0.0021166	Glypican
	sw13900	BGIBMGA008803	1	0.341819	0.0179006	Antennal esterase CXE19
	sw03959	BGIBMGA010558		0.345416	0.020758	Expanded
	sw07375	BGIBMGA013607	2	0.346093	0.0127478	similar to fatty acid 2-hydroxylase
	sw12505	BGIBMGA014011		0.35042	0.0095068	laccase 1 [Manduca sexta]
	sw07593	BGIBMGA002485	1	0.354398	0.03025	RE64209p
	LOC693016			0.357028	0.00033336	p50 protein
	sw17774	BGIBMGA006296	3	0.358628	0.000141434	Apolipoprotein D-like
	sw22768			0.362194	0.00139222	No hits
	sw19229			0.363672	0.032534	No hits
	sw09695	BGIBMGA008779		0.368077	0.025874	similar to mKIAA0788 protein
	sw17999	BGIBMGA011241	1	0.37014	0.048416	DENN domain-containing protein
	sw15669	BGIBMGA012734	1	0.3725	0.043738	MAD2-like 1
	sw12865	BGIBMGA013938	1	0.373903	0.0020694	Gadd45
	sw13101	BGIBMGA005699	1	0.377392	0.00100292	similar to 8-oxo-dGTPase
	sw14898	BGIBMGA005149		0.379897	0.036552	predicted protein
	sw11002	BGIBMGA011589	2	0.395495	9.8412e-05	No hits
	LOC733095			0.395634	0.00020008	alcohol dehydrogenase
	sw08358			0.398207	0.021746	No hits
	sw06554	BGIBMGA002909	1	0.400815	0.0191328	Tetraspanin 47F
	sw20836	BGIBMGA005710		0.404616	0.0077108	reverse transcriptase
	sw00999	BGIBMGA009686	1	0.410194	0.0108592	Glucosylceramide synthase
	sw18917	BGIBMGA013469	3	0.411869	0.002341	No hits
	sw10806	BGIBMGA008920	3	0.413548	0.004151	brefeldin A-inhibited guanine nucleotide-exchange protein 3-like
	sw08031	BGIBMGA003874		0.414247	0.00054252	GM10395p
	sw20604	BGIBMGA008422		0.416238	0.0023432	No hits
	sw03266	BGIBMGA001450		0.418922	0.00027528	GRAM domain-containing protein 1B-like
	sw11814	BGIBMGA000744	2	0.424493	0.00127426	Transcription factor 25
	sw05716	BGIBMGA007504		0.424729	0.0050516	No hits
	sw08663	BGIBMGA005703		0.42584	0.0281	similar to CG9518-PA
	sw18200	BGIBMGA006630		0.434742	0.036912	No hits
	sw03921	BGIBMGA007331	2	0.436849	0.0128608	Sensitized chromosome inheritance modifier 19
	sw04367	BGIBMGA005038	1	0.439467	0.0077286	Transforming acidic coiled-coil protein
	sw08623	BGIBMGA000553	5	0.439624	0.02598	Peroxidasin
	sw15330	BGIBMGA012019		0.440379	0.0037122	Selenium binding protein
	LOC733028			0.442488	0.0084146	thymosin
	sw12074	BGIBMGA006327	4	0.445021	0.03603	similar to ankyrin repeat domain protein 17 isoform a
	sw02353	BGIBMGA001450		0.449548	0.00141354	GRAM domain-containing protein 1B-like
	sw08377	BGIBMGA005619	1	0.449741	0.0134652	Unc-4
	sw02602	BGIBMGA000766		0.452297	0.00065068	No hits
	sw21933			0.452696	0.046122	zinc finger protein 216
	LOC692833			0.453423	0.0094582	perilipin
	sw09694	BGIBMGA010464		0.454527	0.00073054	No hits
	sw12568	BGIBMGA010367		0.461638	0.00151082	Ionotropic receptor
	sw13134			0.462217	0.0046928	No hits
	sw18674			0.462345	5.2462e-05	No hits
	Ldh			0.463567	0.00083924	lactate dehydrogenase
	sw12197	BGIBMGA013131	1	0.468633	0.0152414	Apolipoprotein D
	sw18743			0.469107	0.00089998	similar to lactate dehydrogenase A -like
	sw18994			0.47046	0.0039388	No hits
	LOC733133			0.471658	0.0020232	beta-1,3-galactosyltransferase
	sw16560			0.473085	0.025842	AT01548p
	sw15655	BGIBMGA005737	1	0.474721	0.02971	No hits
	sw21166	BGIBMGA012860		0.477609	0.00095124	Chromobox homolog
	sw16426	BGIBMGA009848		0.478354	0.025314	PREDICTED: similar to ENSANGP00000009647
	sw13301	BGIBMGA005699	1	0.481039	0.044502	Nudt1; 7,8-dihydro-8-oxoguanine triphosphatase
	sw19210	BGIBMGA001718	2	0.482872	0.0089644	Zinc finger protein 259
	sw15731	BGIBMGA000204		0.488186	0.0186346	similar to transcriptional co-repressor Sin3A
	Let-2			0.490215	0.010378	collagen, type IV
	sw21774	BGIBMGA002783		0.490568	0.024854	NOL1/NOP2/Sun domain family
	sw07947	BGIBMGA003999		0.49196	0.0065076	master of thick veins
	sw18282	BGIBMGA003821		0.494607	0.021058	mSim1
	LOC733117			0.495874	0.00146124	H2A histone family member V
	sw14438	BGIBMGA003116		0.502048	0.0009378	similar to aspartate aminotransferase
Up-regulation	sw12003	BGIBMGA004831	1	21.5509	3.9738e-05	No hits
	sw10865	BGIBMGA001022	1	19.5717	0.0087698	Tetraspanin 2A
	sw07901	BGIBMGA014107		14.5335	0.034712	similar to cDNA sequence BC021608
	BGIBMGA004121	BGIBMGA004121		14.1116	0.03909	No hits
	BGIBMGA004123	BGIBMGA004123		12.8811	0.027998	No hits
	sw22450			10.715	0.0106914	No hits
	sw20240	BGIBMGA004434		9.72974	0.0094062	No hits
	sw10111			9.5452	0.026744	No hits
	sw08911	BGIBMGA013542		9.35793	0.0058424	No hits
	sw06120	BGIBMGA001683		9.22124	0.0192756	beta tubulin
	sw21574			8.76904	0.0072262	No hits
	sw22129	BGIBMGA014246		8.19684	0.0183136	No hits
	sw06810	BGIBMGA008146	2	7.95496	0.0053558	insulin-related peptide binding protein
	sw01786	BGIBMGA004002		7.64216	0.011356	ATP-binding region
	sw06727	BGIBMGA008146	2	7.64041	0.034958	Insulin-related peptide binding protein
	sw12600	BGIBMGA014246		7.5406	0.030398	No hits
	LOC692881			7.42096	0.03313	alpha-N-acetylgalactosaminidase
	LOC100127126			7.21818	0.029282	aquaporin
	sw16284			6.78507	0.0045876	No hits
	sw10849	BGIBMGA010143	2	6.77614	0.020268	Cuticular protein RR-2 motif 70 precursor
	sw17588			6.58658	0.0081058	DDO protein
	sw01096			6.41265	0.002259	ENSANGP00000027230
	sw01285			6.38912	0.0110932	No hits
	sw19240			5.82203	0.0126268	SD27140p
	LOC692903			5.82194	0.0129574	Rab-related protein
	sw01294			5.80555	0.0104216	No hits
	sw22158	BGIBMGA011198		5.75508	0.0051802	Pollux protein
	sw11229	BGIBMGA002934		5.68777	0.0035454	No hits
	sw13658	BGIBMGA000348	1	5.54837	0.02648	Putative cuticle protein CPR149
	sw12943	BGIBMGA001971	5	5.47125	0.0151434	No hits
	sw20416	BGIBMGA010429		5.40398	0.0103674	Cytochrome P450 6B2
	sw17311			5.22121	0.008419	similar to zn-fingercontaining protein
	sw22553			5.22079	0.0029992	Sorbitol dehydrogenase
	sw20518	BGIBMGA011987	1	5.19978	0.005396	RNA pseudouridylate synthase domain-containing protein 1
	sw05530	BGIBMGA008541	3	5.15332	0.043118	Unc-76
	sw01248	BGIBMGA009750		4.86047	0.040402	Serine proteinase stubble
	sw01194			4.80753	0.040576	No hits
	LOC692632			4.77645	3.7102e-05	sw09945
	sw22568			4.75152	0.0096966	No hits
	sw20701			4.72279	0.032172	No hits
	BGIBMGA014571-TA	BGIBMGA014571		4.67667	0.012258	No hits
	sw16855			4.64785	0.000171626	No hits
	sw14661	BGIBMGA010104	1	4.61805	2.843e-05	Thioredoxin domain containing 12
	sw18993			4.55744	0.0021538	No hits
	sw04137	BGIBMGA012680		4.41557	0.0180954	similar to CG32171-PD
	sw19494	BGIBMGA014309		4.24438	0.0063184	putative CCAP receptor
	sw03800	BGIBMGA013545	1	4.22095	0.00043638	19.5 kDa heat shock protein
	Wcp6			4.21833	0.024138	cuticle protein
	sw13248	BGIBMGA012800		4.09075	0.04658	Sodium/dicarboxylate cotransporter
	sw00148	BGIBMGA008848	2	4.04627	0.0002137	No hits
	sw15237	BGIBMGA000714	1	3.97873	0.0087204	Pathetic
	sw20795			3.93841	0.0006768	similar to predicted CDS, reverse transcriptase family member
	sw19647			3.89716	0.0126462	transposon polyprotein
	sw20919	BGIBMGA008848	2	3.8247	0.027084	No hits
	sw01581			3.78123	0.010058	Cyp18a1
	sw08364	BGIBMGA003078		3.74114	0.0003572	similar to SRY-box 14 isoform 2
	sw12296			3.73734	0.042082	centrin
	sw13211			3.72951	0.0172032	No hits
	sw22513			3.71529	0.0059764	similar to venom proteinase
	sw04803			3.69227	0.0154066	No hits
	sw06036	BGIBMGA005475		3.62373	0.040268	No hits
	sw11102	BGIBMGA000588	2	3.61369	9.196e-06	No hits
	sw12553			3.60936	0.00030882	RNase H and integrase-like protein
	sw02661			3.53034	7.167e-05	No hits
	sw08189	BGIBMGA009770	5	3.51969	0.0027182	Ced-6
	sw16868			3.50348	0.021446	ENSANGP00000010726
	sw18275	BGIBMGA000236		3.46693	0.00066214	Isovaleryl Coenzyme A dehydrogenase
	sw07621	BGIBMGA009810	3	3.45119	0.015101	G protein-coupled receptor protein Mth2
	sw06703	BGIBMGA009027	1	3.39857	0.00106196	Arylphorin alpha subunit precursor
	sw15202	BGIBMGA004360	1	3.38983	0.022554	Focal adhesion kinase
	sw20394			3.38554	0.0092246	No hits
	sw20135			3.37984	0.00077976	similar to reverse transcriptase family member
	sw03153	BGIBMGA000680		3.36852	0.00107226	Glutamine synthetase 2
	sw07012	BGIBMGA010784	3	3.36101	0.020358	TBC1 domain family member 7
	sw22885	BGIBMGA006723	1	3.34515	0.0025386	MORN repeat-containing protein 3
	sw08270	BGIBMGA008174		3.27925	0.0181226	insulin-related peptide binding protein
	LOC732952			3.25113	0.003962	hemocyte protease
	sw19976	BGIBMGA008279	2	3.21633	0.0056478	midgut chymotrypsin
	sw13074	BGIBMGA003719		3.13542	0.00056694	No hits
	sw13006	BGIBMGA001466	1	3.13483	0.0034968	No hits
	sw05700	BGIBMGA007458	1	3.12974	0.010439	Lysozyme i-1
	sw16844			3.12938	0.0111774	No hits
	sw09155			3.10737	0.028114	No hits
	sw05837			3.07054	0.00196532	Abnormal cell migration protein 10
	sw03729			3.06129	0.0199242	pacifastin light chain precursor
	sw08975	BGIBMGA011904		3.06067	0.0020036	No hits
	sw09668	BGIBMGA003014	1	3.04982	0.024402	Cytochrome b5
	sw14519			3.03991	0.00020622	No hits
	sw09938			3.03476	0.0046092	No hits
	sw15455	BGIBMGA011999		3.02164	0.0070658	Mitochondrial ATP synthase regulatory component factor B
	sw09129	BGIBMGA008847	2	3.01528	0.01835	No hits
	sw06042	BGIBMGA012877	2	2.97211	0.00023522	Rabphilin
	sw03742	BGIBMGA007424	1	2.96775	0.023444	Amidase
	sw11074	BGIBMGA009227	1	2.96688	0.0123966	No hits
	sw06628	BGIBMGA010842	1	2.91413	0.000101124	similar to sulfotransferase family
	sw09447			2.8794	0.0141558	heat shock protein 19.5
	sw18054	BGIBMGA007320	1	2.87412	4.0294e-05	Histone H2B
	sw21624	BGIBMGA014553		2.85564	0.0154326	LISK family protein kinase
	sw12070	BGIBMGA007499	1	2.82603	0.030214	similar to glucocorticoid induced gene 1
	sw12631	BGIBMGA006990	3	2.78078	0.00157804	Ryanodine receptor-like protein
	sw03063	BGIBMGA006636	3	2.75028	0.0069472	similar to HECT
	sw21865	BGIBMGA011746		2.71341	0.04597	similar to DEAD (Asp-Glu-Ala-Asp) box polypeptide 5
	sw06288			2.71055	0.01154	novel protein
	sw06503	BGIBMGA011204	1	2.70727	0.00081244	Glucose-1-phosphatase
	LOC100101154			2.68249	0.00120546	ecdysteroid-regulated 16 kDa protein precursor
	sw18735	BGIBMGA008238	1	2.66391	0.0174986	Plexin A
	sw06015	BGIBMGA001523	1	2.63854	0.0108326	Elongation factor Tu GTP-binding domain-containing protein 1
	sw18777	BGIBMGA008238	1	2.63853	0.03869	Plexin A
	sw05161	BGIBMGA009858		2.63849	0.00149198	ENSANGP00000029517
	sw20948	BGIBMGA001695		2.62097	0.0132596	IP13633p
	sw10461			2.61894	6.7178e-05	RNase H and integrase-like protein
	sw02970	BGIBMGA013563	3	2.60717	0.038284	Tensin
	sw12755	BGIBMGA009101		2.60584	0.0102566	No hits
	sw17330			2.60475	0.027806	envelope protein
	sw22686	BGIBMGA005953		2.59251	0.00047524	ENSANGP00000022827
	sw18563			2.58372	0.00175516	No hits
	sw22407	BGIBMGA011638		2.55194	0.00071496	MGC69246 protein
	sw03925	BGIBMGA009338		2.53676	0.0080576	No hits
	sw17679	BGIBMGA010445		2.50075	0.0027834	Phosphoglucomutase 2
	sw08980	BGIBMGA011234	2	2.48579	0.00040978	No hits
	sw20224	BGIBMGA002465		2.48443	0.00068962	Relish
	sw19194			2.47973	0.0036158	PREDICTED: similar to predicted CDS
	sw04348	BGIBMGA001665		2.45261	0.00104324	No hits
	sw04096			2.4461	0.005904	RE54276p
	sw17899	BGIBMGA012347		2.43484	0.0168676	proteophosphoglycan ppg4
	sw07636	BGIBMGA001720		2.43069	0.04128	X-linked zinc finger protein
	sw14171	BGIBMGA002031		2.43047	0.028258	No hits
	sw16006	BGIBMGA002018		2.42187	0.0079656	laminin A chain
	sw10955	BGIBMGA014490		2.40899	0.020248	Putative serine/threonine-protein kinase
	sw14206	BGIBMGA006323	1	2.40507	0.0047522	HCLS1-associated protein X-1
	sw22070			2.39047	0.0021954	Dsrc41
	sw08764	BGIBMGA000883		2.38548	0.024772	Transcription factor collier
	sw12948			2.3796	0.0019856	No hits
	BGIBMGA008279-TA	BGIBMGA008279	2	2.3674	0.001816	midgut chymotrypsin
	sw15643	BGIBMGA004993		2.36687	0.02132	similar to pterin 4alpha-carbinolamine dehydratase
	sw16630	BGIBMGA007326		2.36673	0.004658	No hits
	sw11443	BGIBMGA007805		2.35997	0.0038088	No hits
	sw07794	BGIBMGA001862	3	2.33305	0.039832	Cuticular protein glycine-rich 17 precursor
	sw07620	BGIBMGA001610	4	2.33243	0.0022768	Regulator of G-protein signaling 7
	sw09479	BGIBMGA011469	1	2.33229	0.029562	PAP21-like protein
	sw00502	BGIBMGA005780		2.32569	0.0058784	heat shock protein hsp 19.9
	sw18996	BGIBMGA013087		2.32113	0.0034636	Required for meiotic nuclear division protein 1
	sw19894			2.29956	0.042484	blastopia polyprotein
	sw18421			2.2826	0.0182772	similar to predicted CDS
	LOC100101187			2.28209	0.0047874	GA18592-PA
	sw02028	BGIBMGA007063		2.26405	0.011332	GPI deacylase
	sw19380	BGIBMGA000174	1	2.26131	0.0024028	Testis-expressed sequence 2 protein
	sw02218	BGIBMGA001703		2.25744	0.00199708	ENSANGP00000001322
	sw08660	BGIBMGA013960	1	2.24815	0.023456	No hits
	sw04856			2.24722	0.0394	No hits
	LOC778467			2.24143	0.0150668	fructose 1,6-bisphosphate aldolase
	sw16738	BGIBMGA005505		2.22869	0.0130808	COG2130: Putative NADP-dependent oxidoreductases
	sw14507	BGIBMGA012453	2	2.22504	5.9e-05	Neuropeptide receptor B3 precursor
	sw11434	BGIBMGA006765	1	2.21873	0.029888	ecdysone receptor A isoform specific region
	sw09691			2.21295	0.0088736	MGC79716 protein
	sw09492	BGIBMGA002916	1	2.1997	0.020548	No hits
	sw07846			2.19661	0.0051384	No hits
	sw20415	BGIBMGA012624	1	2.19475	0.035268	24-dehydrocholesterol reductase precursor
	sw05031	BGIBMGA009218	1	2.19341	0.003967	l(2)k09913-PA
	sw04054	BGIBMGA010641		2.19156	0.00163456	Tetraspanin 97E
	LOC693078			2.18872	0.039124	transmembrane BAX inhibitor motif-containing protein 5
	sw13425	BGIBMGA009304	3	2.17751	0.00042566	No hits
	sw08554	BGIBMGA011865		2.17315	0.0128512	ENSANGP00000004463
	sw19084	BGIBMGA011163		2.17309	1.88972e-05	No hits
	sw11659	BGIBMGA002651		2.16388	0.0040002	N-acetylneuraminic acid phosphate synthase isoform 1
	sw12852			2.15919	0.042114	GA11301-PA
	sw10236			2.15158	0.02323	No hits
	sw12509	BGIBMGA012742	1	2.14847	0.0044054	epidermal growth factor-like protein
	sw21987	BGIBMGA011993		2.14469	0.0126228	similar to GTP binding protein 2
	sw05986	BGIBMGA006299	1	2.13906	0.02022	Calcium/calmodulin-dependent protein kinase
	LOC778476			2.13633	0.0094234	myofilin protein
	sw19556	BGIBMGA011163		2.12845	0.034558	No hits
	sw06674			2.12176	0.042088	small nuclear RNA activating complex
	sw15577			2.12015	0.00114576	GA11424-PA
	sw12054	BGIBMGA001075		2.11828	0.0116674	ceramide cholinephosphotransferase 1
	sw18740	BGIBMGA000398	1	2.1024	0.021138	3-oxoacid CoA transferase 1
	sw22566			2.09993	0.0068788	No hits
	sw08647	BGIBMGA013667		2.09583	0.001234	No hits
	sw15937	BGIBMGA011584	2	2.09427	0.000188154	Iron-sulfur cluster assembly enzyme ISCU
	Spi2			2.09221	0.0080632	silk proteinase inhibitor
	sw04107	BGIBMGA004810	1	2.08929	0.0181476	N-acylneuraminate lyase
	sw16707			2.08213	0.00195104	CGI-58 protein
	sw21279			2.08118	0.0169306	No hits
	Bcp			2.07582	0.044852	fibroinase
	sw13999	BGIBMGA003344	1	2.06198	0.029416	Juvenile hormone binding protein-like precursor
	sw12410	BGIBMGA008339	2	2.0596	0.025172	GPI inositol-deacylase
	sw09075	BGIBMGA004249		2.05587	0.00042344	AMP-dependent synthetase and ligase family member
	sw20207	BGIBMGA000305	1	2.05306	0.0102962	Doublesex-Mab related 93B
	sw12859	BGIBMGA006637	1	2.05293	0.00177044	similar to HECT
	sw15825	BGIBMGA009012	2	2.04728	0.00023476	Cytochrome c
	sw11818	BGIBMGA010538	1	2.04255	0.035132	Bicoid stability factor
	sw06907	BGIBMGA008286		2.04191	0.034998	tetraspanin F139
	LOC732992			2.02891	0.00024298	glutathione transferase zeta
	sw16778	BGIBMGA009044		2.02693	0.024238	No hits
	sw01110	BGIBMGA003129	1	2.02487	0.0097374	Clavesin-1
	Abp			2.02052	0.0083758	acetoacetyl-CoA thiolase
	Aact_bm			2.01888	0.00086146	acetoacetyl-CoA thiolase
	sw12918	BGIBMGA001865		2.01784	0.0067882	UDP-galactose 4' epimerase
	sw12794	BGIBMGA012670		2.01191	0.0478	No hits
	sw22429			2.00547	0.037528	No hits
	sw13223	BGIBMGA008502		1.97479	0.0190102	No hits
	sw10854	BGIBMGA005005	6	1.97365	0.0115914	Zinc/iron regulated transporter-related protein 3
