# Supplementary material for: RNAi silencing of the SoxE gene suppresses cell proliferation in silkworm BmN4 cells
Source: Mol Biol Rep. 2014 Apr 11;41(7):4769–81. doi: 10.1007/s11033-014-3348-6 (PMC4066180; doi:10.1007/s11033-014-3348-6)
Supplement: Supplementary file 5 — BmSoxE RNAi-mediated nonsignificant expression alteration of core regulators related to cell cycle progression [file 11033_2014_3348_MOESM5_ESM.xls]

## Sheet: Sheet1
Molecular Biology Reports RNAi silencing of SoxE gene suppresses cell proliferation in the silkworm BmN4 cells Ling Wei, Zhiqing Li, Daojun Cheng, Takahiro Kusakabe, Minhui Pan, Jun Duan, Yonghu Wang, Cheng Lu * * Correspondence State Key Laboratory of Silkworm Genome Biology, Southwest University, Chongqing, China. E-mail: lucheng@swu.edu.cn
Online Resource 5
ESM (Electronic Supplementary Material) 5
BmSoxE RNAi-mediated nonsignificant expression alteration of core regulators related to cell cycle progression
Probe	Gene ID	Gene symbol	Signal intensity after EGFP RNAi	Signal intensity after BmSoxE RNAi	Ratio	Number of binding sites for HMG box
sw04104	BGIBMGA012004	Myc	651.83	439.85	0.68	1
sw20559	BGIBMGA001693	skp2	2524.05	1748.21	0.69	2
sw07536	BGIBMGA009237	p27	530.82	367.8	0.69	-
sw04030	BGIBMGA003747	cyclin B	418.77	291.05	0.72	2
sw21623	BGIBMGA006899	E2F transcription factor 4-like protein	1168.23	882.81	0.76	-
sw20564	BGIBMGA006777	cdc2-related kinase	3334.79	2637.13	0.79	-
sw13054	BGIBMGA001035	ras	2319.4	1843.26	0.8	1
sw04389	BGIBMGA008671	cyclin h	785.2	656.6	0.84	-
sw08391	BGIBMGA001550	cdk7	438.63	397.27	0.93	2
sw06874	BGIBMGA011827	cdc27/Apc3	693.54	713.17	1.03	3
sw14313	BGIBMGA008688	cyclin A3	989.91	1175.97	1.19	2
sw12378	BGIBMGA001142	cyclin A	1390.74	1854.23	1.34	3
sw22828	BGIBMGA011902	cdc25-like protein	607.07	908.5	1.54	4
sw13641	BGIBMGA008650	cyclin-dependent kinase regulatory subunit	411.03	746.15	1.81	1
