# Supplementary material for: RNAi silencing of the SoxE gene suppresses cell proliferation in silkworm BmN4 cells
Source: Mol Biol Rep. 2014 Apr 11;41(7):4769–81. doi: 10.1007/s11033-014-3348-6 (PMC4066180; doi:10.1007/s11033-014-3348-6)
Supplement: Supplementary file 6 — BmSoxE RNAi-mediated nonsignificant expression alteration of core regulators related to DNA replication [file 11033_2014_3348_MOESM6_ESM.xls]

## Sheet: Sheet1
Molecular Biology Reports RNAi silencing of SoxE gene suppresses cell proliferation in the silkworm BmN4 cells Ling Wei, Zhiqing Li, Daojun Cheng, Takahiro Kusakabe, Minhui Pan, Jun Duan, Yonghu Wang, Cheng Lu * * Correspondence State Key Laboratory of Silkworm Genome Biology, Southwest University, Chongqing, China. E-mail: lucheng@swu.edu.cn
Online Resource 6
ESM (Electronic Supplementary Material) 6
BmSoxE RNAi-mediated nonsignificant expression alteration of core regulators related to DNA replication
Probe	Gene ID	Gene symbol	Signal intensity after EGFP RNAi	Signal intensity after BmSoxE RNAi	Ratio	Number of binding sites for HMG box
sw04090	BGIBMGA012496	Orc2	1627.26	899	0.55	-
sw21720	BGIBMGA005488	RfC3	749.3	435.43	0.58	-
sw03118	BGIBMGA005151	Mcm5	543.29	330.05	0.61	1
sw18921	BGIBMGA009495	RfC4	2550.31	1672.04	0.66	3
sw16814	BGIBMGA005448	RPA70	876.17	658.73	0.75	-
sw19888	BGIBMGA000828	Mcm6	3325.74	2524.28	0.76	4
sw20060	BGIBMGA003507	Mcm8/REC	690.08	547.07	0.78	2
sw03137	BGIBMGA013590	Mcm3	474.43	377.38	0.8	-
sw20885	BGIBMGA011615	TopoII	483.15	389.67	0.81	1
sw18139	BGIBMGA005434	RPA2	6079.61	4962.59	0.82	4
sw17940	BGIBMGA006931	DNApol-α50	3335.4	2701.03	0.82	2
sw10997	BGIBMGA006237	lig3	1172.42	1059.54	0.91	-
sw00926	BGIBMGA005991	DNApol-α60	1383.45	1270.26	0.92	-
sw11555	BGIBMGA011461	RfC38	812.29	786.31	0.97	1
sw03412	BGIBMGA003396	DNApol-α180	454.89	450.01	0.98	1
sw12063	BGIBMGA003318	RFC, RFC1	3722.9	3684.7	0.99	-
sw14663	BGIBMGA005158	DNApol-α73	5719.22	5844.03	1.03	2
sw02166	BGIBMGA003151	Topo I	620.97	657.47	1.06	1
sw15572	BGIBMGA009181	DNA-ligI	2211.45	2334.88	1.06	-
sw14602	BGIBMGA002763	Mcm4	624.62	693.82	1.11	-
sw13342	BGIBMGA006939	DNApol-δ	480.7	553.56	1.16	-
sw12378	BGIBMGA001142	cyclin A	1390.74	1854.23	1.34	3
