# Supplementary material for: RNAi silencing of the SoxE gene suppresses cell proliferation in silkworm BmN4 cells
Source: Mol Biol Rep. 2014 Apr 11;41(7):4769–81. doi: 10.1007/s11033-014-3348-6 (PMC4066180; doi:10.1007/s11033-014-3348-6)
Supplement: Supplementary file 7 — List of candidate BmSoxE targets that were down-regulated after BmSoxE RNAi in silkworm BmN4-SID1 cells and were expressed in silkworm larval tissues, including those showing gonad-specific expression [file 11033_2014_3348_MOESM7_ESM.xls]

## Sheet: Sheet1
Molecular Biology Reports RNAi silencing of SoxE gene suppresses cell proliferation in the silkworm BmN4 cells Ling Wei, Zhiqing Li, Daojun Cheng, Takahiro Kusakabe, Minhui Pan, Jun Duan, Yonghu Wang, Cheng Lu * * Correspondence State Key Laboratory of Silkworm Genome Biology, Southwest University, Chongqing, China. E-mail: lucheng@swu.edu.cn
Online Resource 7
ESM (Electronic Supplementary Material) 7
List of candidate BmSoxE targets that were down-regulated after BmSoxE RNAi in silkworm BmN4-SID1 cells and were expressed in silkworm larval tissues, including gonad-specific
Probe	Gene ID in SilkDB	Gene discription	Gene symbol	Note	Ovary-Cy5-1	Ovary-Cy3-2	Ovary-Cy3-3	Ovary-Cy5-4	Ovary-Cy3-5	Ovary-Cy5-6	Testis-Cy3-1	Testis-Cy5-2	Testis-Cy5-3	Testis-Cy3-4	Testis-Cy5-5	Testis-Cy3-6	Head-F-Cy5-1	Head-M-Cy3-1	Head-M-Cy5-2	Head-F-Cy3-2	Integument-F-Cy5-1	Integument-M-Cy3-1	Integument-M-Cy5-2	Integument-F-Cy3-2	Fat body-F-Cy5-1	Fat body-M-Cy3-1	Fat body-M-Cy5-2	Fat body-F-Cy3-2	Midgut-F-Cy5-1	Midgut-M-Cy3-1	Midgut-M-Cy5-2	Midgut-F-Cy3-2	Hemocyte-F-Cy5-1	Hemocyte-M-Cy3-1	Hemocyte-M-Cy5-2	Hemocyte-F-Cy3-2	Malpighian tubule-F-Cy5-1	Malpighian tubule-M-Cy3-1	Malpighian tubule-M-Cy5-2	Malpighian tubule-F-Cy3-2	Malpighian tubule-F-Cy5-3	Malpighian tubule-M-Cy3-3	Malpighian tubule-M-Cy5-4	Malpighian tubule-F-Cy3-4	A/MSG-F-Cy5-1	A/MSG-M-Cy3-1	A/MSG-M-Cy5-2	A/MSG-F-Cy3-2	A/MSG-F-Cy5-3
sw05100	BGIBMGA005144	No hits			293	230	161	134	387	302	262	158	212	240	124	146	313	425	689	542	182	435	502	386	527	662	385	608	343	329	308	445	470	496	431	572	315	566	623	365	336	518	347	307	126	273	366	231	292
sw12606	BGIBMGA007601	Delta-1-Pyrroline-5-carboxylate dehydrogenase	P5CDh		1384	987	1379	1695	1037	1345	1224	969	1305	1845	879	976	2865	3007	3100	3376	3632	4468	4026	2459	113	370	374	218	345	285	199	219	395	392	292	326	3992	4411	6752	4151	6399	6366	6901	6718	1057	1888	2440	1084	3097
sw08623	BGIBMGA000553	Peroxidasin	Pxn		5164	4963	6391	6361	3017	3624	2741	2872	1763	2132	1946	2024	1703	1569	1973	1726	4385	3928	3166	2906	3943	3245	2847	4355	4882	3748	3347	3855	1242	2122	2283	1364	1205	1047	1604	1233	2347	2250	1616	1687	391	492	538	438	719
sw13967	BGIBMGA007278	Sodium-dependent phosphate transporter	NaPiT		-24	22	16	23	22	16	-61	-31	109	139	20	-4	410	560	539	486	350	334	268	328	172	341	210	212	11478	11462	47	27	42	26	-10	26	6032	5861	8208	6934	8967	8892	8306	8767	-9	7	9	34	0
sw13101	BGIBMGA005699	Nudt1 protein	Nudt1		69	46	132	135	98	133	392	190	389	549	282	360	174	177	186	112	130	181	150	34	58	91	45	63	8382	8433	9625	8339	119	83	86	91	440	786	1038	518	868	1459	1307	1017	34	62	32	37	18
sw00999	BGIBMGA009686	Ceramide glucosyltransferase	GLCT		391	274	249	235	367	277	904	630	278	445	653	610	206	281	273	180	109	222	100	107	77	157	91	97	716	650	501	717	167	129	106	187	164	410	519	315	304	593	427	440	110	120	126	206	141
sw07919	BGIBMGA002675	Windpipe	wdp		4534	6855	31096	33354	6461	6696	5235	6827	10851	12495	7852	8499	5172	5728	8689	7100	3868	6152	4174	2226	2846	5025	4128	3985	3577	2667	2337	3296	1595	1318	1267	1644	8559	14461	21761	9141	13930	23113	19466	10526	683	3239	3490	780	7001
sw20320	BGIBMGA005955	SEC14	SEC14		4	3	32	25	175	118	-78	-155	-13	72	24	30	116	171	142	238	13	126	32	47	7	90	-2	43	1973	2961	2571	2133	12	29	17	24	1883	1677	1659	1910	1584	1560	2977	3545	48	149	91	136	147
sw10690	BGIBMGA004061	GI19088	Moj		12659	14377	11391	10815	10758	11070	7397	6527	6517	8786	3514	4666	15762	23822	29004	18027	19121	18502	16714	18858	8495	5632	5013	12328	10288	9328	7619	7825	2248	3437	3148	1948	7073	7462	9464	8137	10473	11539	9159	9571	7305	9113	9182	7584	9003
sw08377	BGIBMGA005619	Unc-4	Unc-4		87	48	119	136	97	89	1108	945	623	902	629	833	162	241	142	126	288	309	262	192	50	22	89	112	64	37	57	123	56	42	23	18	21	41	76	-23	38	132	99	144	12	70	43	35	67
sw11814	BGIBMGA000744	Transcription factor 25	TCF25	gonad-specific	6972	6877	6550	7278	5121	6181	2422	2379	2043	2636	1657	1733	377	421	408	424	351	438	201	257	236	213	243	351	307	428	328	347	389	415	299	412	224	223	445	222	393	473	438	488	279	256	279	383	332
sw03320	BGIBMGA011668	SoxE	SoxE	gonad-specific	3628	3705	4291	3293	5042	4762	3400	3228	3760	4319	2332	2609	149	217	306	240	86	135	135	152	69	173	77	83	122	209	172	365	78	93	70	165	120	127	68	46	119	120	126	202	52	67	33	63	59
sw04367	BGIBMGA005038	Transforming acidic coiled-coil protein	TACC	gonad-specific	231	282	433	428	438	363	961	826	1066	1566	1085	1103	23	49	65	15	35	108	77	52	14	29	-11	36	0	37	-16	88	62	73	23	66	30	-11	-2	-23	43	86	25	157	41	59	15	56	63
sw15655	BGIBMGA005737	No hits		gonad-specific	213	206	180	169	287	243	2852	3109	2073	2621	2672	3061	183	245	94	73	157	188	290	145	88	132	105	131	148	237	321	261	133	138	156	159	125	104	225	96	343	340	385	381	216	211	200	209	179
sw12583	BGIBMGA011053	No hits		gonad-specific	963	939	906	980	846	812	19740	25861	26853	35110	26522	25015	17	65	76	44	17	50	30	83	32	50	32	56	114	170	152	138	5	18	-3	13	25	-19	21	46	51	27	46	156	-21	-2	-2	-1	-22
sw06554	BGIBMGA002909	Tetraspanin 47F	Tsp47F		9	22	107	108	93	75	8	30	119	131	138	105	89	134	142	126	91	129	77	63	34	-81	52	74	15	23	47	88	1553	1698	1311	1051	38	19	52	53	12	45	78	100	7	17	10	25	18
sw17774	BGIBMGA006296	Apolipoprotein D-like	ApoDL		4583	4566	4993	5000	3653	4694	479	543	761	1098	226	308	4480	4900	3013	3301	217	343	197	174	74	204	105	186	22	54	23	27	14302	12534	10482	12714	82	186	156	84	158	230	224	248	100	176	125	183	107
sw18625	BGIBMGA002231	F-box/LRR-repeat protein	FBXL		13	41	274	242	63	47	33	46	143	210	55	191	3727	5608	4330	4350	2702	3240	3699	2893	31	112	122	108	170	109	125	231	-1	4	14	13	8	19	8	-26	32	22	33	97	12	29	8	25	27
sw08667	BGIBMGA001595	Beta-ureidopropionase			8983	10029	6709	6565	9717	10087	14843	13712	14550	18537	10977	13813	4571	6718	7861	4986	34984	47122	37732	24242	55990	39357	36180	56319	385	428	426	350	585	1446	1151	590	1719	799	1222	2121	3832	2030	1373	3152	147	160	166	203	451
sw13900	BGIBMGA008803	Antennal esterase CXE19	CXE19		1761	1759	1319	863	2216	2261	860	641	730	611	500	625	5174	5644	3702	2477	4889	6188	7927	6835	1563	4171	2233	1847	40	52	64	42	2575	4841	6604	3404	133	89	271	146	225	235	61	82	116	91	81	141	79
sw12108	BGIBMGA012328	Proton-coupled amino acid transporter 4	PCAAT4		2024	2312	3417	3255	2388	1996	2136	2039	3603	4131	2586	2512	5814	8942	9145	5442	814	1494	1892	993	127	295	147	121	2720	2245	2120	2375	1317	1764	1087	902	401	744	829	261	396	859	825	534	12	255	317	71	364
sw12865	BGIBMGA013938	Gadd45	Gadd45		504	399	375	385	1237	1258	276	143	166	320	144	170	750	1052	1014	1284	1616	1706	1521	1489	76	265	215	210	997	1068	951	1014	1411	2982	2781	1548	613	167	368	661	1470	564	459	1506	249	341	258	229	558
sw20237	BGIBMGA003171	Protein-glutamine gamma-glutamyltransferase (Transglutaminase)	Annulin (Tg)		3228	3029	3107	3635	2294	2509	7331	5997	8260	12416	3752	4895	2181	2345	2028	2903	2851	1716	2058	3322	1805	600	575	2144	490	377	291	491	482	535	285	383	120	93	142	88	185	164	228	378	934	1062	1044	1013	1304
sw11002	BGIBMGA011589	No hits			13179	12840	13990	18181	14756	14407	12647	12562	11345	15344	11242	12157	11561	11627	15062	12329	10892	11759	12819	10008	7607	5254	5067	9297	8976	6784	6623	7928	20413	14393	16553	21219	2484	2123	3318	2829	3609	3300	2842	3456	4753	7216	7422	5348	14650
sw12197	BGIBMGA013131	Apolipoprotein D	ApoD		2470	2181	2803	3288	2702	3147	3762	2644	1801	2642	1766	2370	1501	1828	1298	1071	2717	2981	3177	2501	2338	2951	2905	3750	45	71	-33	-35	1429	973	942	1432	622	988	1335	611	1143	2098	1896	1098	353	1466	1645	459	2610
[truncated: 15 more columns]
