# Supplementary material for: RNAi silencing of the SoxE gene suppresses cell proliferation in silkworm BmN4 cells
Source: Mol Biol Rep. 2014 Apr 11;41(7):4769–81. doi: 10.1007/s11033-014-3348-6 (PMC4066180; doi:10.1007/s11033-014-3348-6)
Supplement: Supplementary file 8 — List of candidate BmSoxE targets that were up-regulated after BmSoxE RNAi in silkworm BmN4-SID1 cells and were expressed in silkworm larval tissues, including those showing gonad-specific expression [file 11033_2014_3348_MOESM8_ESM.xls]

## Sheet: Sheet1
Molecular Biology Reports RNAi silencing of SoxE gene suppresses cell proliferation in the silkworm BmN4 cells Ling Wei, Zhiqing Li, Daojun Cheng, Takahiro Kusakabe, Minhui Pan, Jun Duan, Yonghu Wang, Cheng Lu * * Correspondence State Key Laboratory of Silkworm Genome Biology, Southwest University, Chongqing, China. E-mail: lucheng@swu.edu.cn
Online Resource 8
ESM (Electronic Supplementary Material) 8
List of candidate BmSoxE targets that were up-regulated after BmSoxE RNAi in silkworm BmN4-SID1 cells and were expressed in silkworm larval tissues, including gonad-specific
Probe	Gene ID in SilkDB	Gene discription	Gene symbol	Note	Ovary-Cy5-1	Ovary-Cy3-2	Ovary-Cy3-3	Ovary-Cy5-4	Ovary-Cy3-5	Ovary-Cy5-6	Testis-Cy3-1	Testis-Cy5-2	Testis-Cy5-3	Testis-Cy3-4	Testis-Cy5-5	Testis-Cy3-6	Head-F-Cy5-1	Head-M-Cy3-1	Head-M-Cy5-2	Head-F-Cy3-2	Integument-F-Cy5-1	Integument-M-Cy3-1	Integument-M-Cy5-2	Integument-F-Cy3-2	Fat body-F-Cy5-1	Fat body-M-Cy3-1	Fat body-M-Cy5-2	Fat body-F-Cy3-2	Midgut-F-Cy5-1	Midgut-M-Cy3-1	Midgut-M-Cy5-2	Midgut-F-Cy3-2	Hemocyte-F-Cy5-1	Hemocyte-M-Cy3-1	Hemocyte-M-Cy5-2	Hemocyte-F-Cy3-2	Malpighian tubule-F-Cy5-1	Malpighian tubule-M-Cy3-1	Malpighian tubule-M-Cy5-2	Malpighian tubule-F-Cy3-2	Malpighian tubule-F-Cy5-3	Malpighian tubule-M-Cy3-3	Malpighian tubule-M-Cy5-4	Malpighian tubule-F-Cy3-4	A/MSG-F-Cy5-1	A/MSG-M-Cy3-1	A/MSG-M-Cy5-2	A/MSG-F-Cy3-2	A/MSG-F-Cy5-3
sw20207	BGIBMGA000305	Doublesex-Mab related 93B	dmrt93B		724	541	919	757	749	646	638	328	575	900	546	740	1449	1494	1218	2086	1233	1378	2004	1941	694	1034	707	871	475	560	575	622	199	247	107	155	566	457	453	553	332	348	598	767	1399	1368	587	943	1210
sw22885	BGIBMGA006723	MORN repeat-containing protein 3	MORN3		319	270	330	275	362	356	365	274	339	468	256	314	1262	1442	919	1008	887	992	1119	766	478	552	443	644	334	251	362	468	336	262	221	268	267	244	472	257	297	319	455	448	3377	5906	6060	3883	5053
sw03742	BGIBMGA007424	Amidase	Am		17	12	134	100	95	73	139	49	92	179	192	221	2414	2463	2838	2646	1164	1656	1175	953	61	196	110	89	7	16	3	73	104	152	43	94	38	40	145	96	90	173	124	207	1249	1544	1656	1137	1282
sw13658	BGIBMGA000348	Putative cuticle protein CPR149	CPR149		1558	1278	747	904	641	897	768	746	512	695	387	393	5291	5365	6679	5124	4465	5273	4647	2766	2574	3442	3421	3542	448	289	271	481	77	113	127	19	963	786	1332	987	2113	1697	1381	1543	2103	1463	1775	2118	1350
sw10849	BGIBMGA010143	Cuticular protein RR-2 motif 70 precursor	LCP A3A		168	137	232	189	211	214	111	-44	529	847	130	123	3809	3933	3874	4771	1861	2819	2573	1398	113	263	197	236	106	176	298	365	8	37	2	9	393	312	546	468	801	811	772	999	833	584	468	801	622
sw02970	BGIBMGA013563	Tensin	TNS		535	365	337	312	461	409	497	233	299	415	275	230	554	636	890	795	275	465	307	181	258	434	324	291	185	197	111	216	45	37	11	59	82	70	134	130	175	242	230	261	215	344	485	253	268
sw09492	BGIBMGA002916	No hits			461	358	373	339	433	375	344	228	232	296	188	253	452	579	149	194	305	493	760	799	316	408	211	330	693	719	569	730	747	764	715	893	371	587	615	280	455	806	535	435	387	543	549	489	322
sw15237	BGIBMGA000714	Pathetic	Path		415	413	1061	1022	545	480	522	331	525	956	317	244	110	139	113	107	71	189	116	56	37	149	160	150	576	545	484	690	403	199	180	426	825	1910	3156	972	1163	3083	3132	1497	40	256	193	99	615
sw08660	BGIBMGA013960	No hits			1704	1625	2341	2060	2277	1884	908	616	1089	1480	902	867	4646	5859	4158	4300	1537	2560	2863	1834	286	689	399	328	3295	3024	3089	3621	1490	1310	1120	1316	1477	2016	2357	1403	2094	3207	2556	1784	694	2977	3208	881	4658
sw09479	BGIBMGA011469	PAP21-like protein			700	554	331	293	608	517	935	714	321	450	709	531	415	408	383	513	451	547	227	281	836	725	444	724	785	722	569	692	363	444	390	339	328	425	593	295	611	872	584	593	419	521	546	485	395
sw19380	BGIBMGA000174	Testis-expressed sequence 2 protein	Tex-2		2112	2821	2464	1908	2538	2979	1732	1943	2457	3362	1138	1347	1410	2118	3735	2625	1610	1332	1323	1538	761	899	529	654	2389	2216	1944	2246	1882	2227	640	635	527	360	730	707	272	212	1481	1920	1279	1674	1501	1606	1550
sw05986	BGIBMGA006299	Calcium/calmodulin-dependent protein kinase	CaMK		1169	946	517	541	428	500	1402	830	1010	1245	405	513	157	239	295	221	185	216	73	98	113	170	139	160	59	90	105	133	100	135	78	145	246	463	656	403	525	987	844	610	175	149	155	202	141
sw18054	BGIBMGA007320	Histone H2B	His2B	gonad-specific	1709	1668	5168	4776	1650	1898	363	380	756	859	282	378	49	145	-14	-35	64	97	64	56	54	21	43	58	28	25	74	65	29	45	56	21	38	5	54	-61	51	64	114	138	22	26	14	24	19
sw11102	BGIBMGA000588	No hits		gonad-specific	281	258	365	443	245	294	2157	2079	3086	4382	1836	2143	279	35	178	267	148	13	4	50	84	29	39	83	210	94	88	171	103	161	171	126	125	248	288	73	312	377	304	286	1196	87	130	1309	605
sw04107	BGIBMGA004810	N-acylneuraminate lyase	NAL	gonad-specific	195	225	273	266	249	197	702	430	667	948	591	498	264	294	339	293	202	320	247	147	154	315	132	151	343	430	406	511	190	250	208	179	151	230	277	215	339	435	359	404	342	222	276	363	247
sw12003	BGIBMGA004831	No hits		gonad-specific	-77	-43	74	76	82	41	1155	910	1023	1282	876	771	49	63	47	49	31	42	4	21	6	60	-3	19	97	134	54	125	-15	13	-40	-4	38	20	49	19	21	46	8	294	-60	-19	-13	25	-20
sw06015	BGIBMGA001523	Elongation factor Tu GTP-binding domain-containing protein 1	EFTUD1	gonad-specific	809	661	853	800	877	794	1818	1612	1798	2009	1763	1606	371	423	671	474	387	463	259	326	417	440	292	398	424	415	365	455	367	416	280	306	280	270	414	288	463	476	391	391	683	498	581	845	494
sw13006	BGIBMGA001466	No hits		gonad-specific	257	244	284	356	331	147	13766	13077	24117	30434	11581	15342	39	52	83	54	43	51	21	-3	21	39	23	26	22	39	44	-10	13	49	40	13	64	55	98	69	14	46	86	157	-29	27	8	-15	32
sw11818	BGIBMGA010538	Bicoid stability factor	Bsf	gonad-specific	512	398	237	272	525	612	2966	2868	7926	10867	2793	2940	12	26	14	-10	-1	19	-19	-27	10	21	6	23	-13	-16	-13	-2	44	59	53	8	12	-17	79	3	20	28	67	161	-7	5	8	12	7
sw14661	BGIBMGA010104	Thioredoxin domain containing 12	TXNDC12	gonad-specific	452	448	402	439	429	326	36800	31902	22329	34508	25087	28202	413	614	445	417	227	359	721	512	128	250	224	271	137	285	240	246	114	197	216	165	77	11	137	38	146	163	165	338	22	32	32	104	52
sw03800	BGIBMGA013545	19.5 kDa heat shock protein	Hsp19.5	gonad-specific	450	429	710	541	518	415	1741	1089	741	1084	1454	1729	125	224	113	127	121	128	165	199	132	139	74	164	101	144	57	113	109	158	127	159	43	87	71	80	136	175	97	190	65	40	71	121	67
sw20518	BGIBMGA011987	RNA pseudouridylate synthase domain-containing protein 1	RluA-1	gonad-specific	2220	2326	2155	2681	1526	1887	45115	50454	39156	55993	30465	30730	1105	942	638	699	1290	1176	732	750	881	989	958	1007	670	579	613	702	1082	1324	658	608	825	744	1362	987	972	936	1047	1167	3696	3501	3300	3816	2840
sw07620	BGIBMGA001610	Regulator of G-protein signaling 7	RGS7		1280	1211	1116	1051	1052	948	3400	2810	2374	3114	2229	1946	2560	2313	3830	3625	459	535	423	312	231	355	265	256	311	325	128	148	5393	3925	4454	5171	203	236	376	153	412	423	465	463	457	380	546	496	292
sw07621	BGIBMGA009810	G protein-coupled receptor protein Mth2	Mth2		1145	861	855	826	704	596	370	229	322	450	266	223	4192	3392	5034	4918	471	750	485	394	115	327	177	172	110	128	105	62	10996	7301	9492	10539	125	122	239	88	172	295	474	389	106	101	115	105	65
sw06042	BGIBMGA012877	Rabphilin			2242	3384	3293	3555	4400	4748	185	378	364	496	407	303	579	565	1116	813	70	222	49	34	20	12	40	50	181	199	94	138	1737	1798	1389	1351	30	-11	32	19	-18	-11	31	87	-1	19	7	21	-19
sw08189	BGIBMGA009770	Ced-6	ced-6		473	427	872	435	285	298	308	324	757	522	108	157	331	564	503	399	272	318	244	183	41	94	120	99	36	39	13	7	201	208	153	167	129	95	153	84	168	229	184	276	133	125	108	156	196
sw10865	BGIBMGA001022	Tetraspanin 2A			1556	2162	102	58	1484	1295	256	240	55	-12	212	210	810	997	769	863	8802	9583	11876	11425	2399	1890	6935	14174	45407	41766	58854	51784	185	39	6	92	18584	25368	31951	21153	22719	30292	37558	27677	-5	29	18	55	107
sw20415	BGIBMGA012624	24-dehydrocholesterol reductase precursor	DHCR24		643	694	1092	806	629	581	73	-13	271	340	212	274	188	229	131	114	202	363	216	292	308	272	126	304	6175	5927	7483	7253	286	287	95	116	2372	2835	5263	3202	1965	2048	3608	3245	6	26	19	84	42
sw18740	BGIBMGA000398	3-oxoacid CoA transferase 1	OXCT1		402	401	462	320	528	584	411	359	386	555	343	464	325	463	514	481	685	1336	1482	924	723	1924	1138	879	754	1074	1087	946	177	187	38	99	1849	1621	2557	2202	1546	1578	4687	5199	72	326	267	192	312
sw12631	BGIBMGA006990	Ryanodine receptor-like protein	RyR		681	1330	1126	963	1204	1035	1	109	159	138	268	163	221	158	105	126	82	51	92	90	85	80	113	112	35222	33637	35681	31419	385	261	257	343	6032	8535	12717	6703	7047	10288	9239	6580	27	54	52	30	68
sw11074	BGIBMGA009227	No hits			782	641	294	227	889	959	671	175	183	333	213	186	1206	1359	1422	1339	1020	1344	1052	752	857	1301	1164	1041	1980	955	850	1735	937	1572	1366	1008	2506	1150	1475	2867	3956	1980	1460	3436	465	448	457	521	495
sw15937	BGIBMGA011584	Iron-sulfur cluster assembly enzyme ISCU	Iscu		2703	2512	1582	1574	2561	2651	11001	8346	4189	6474	5800	7843	9842	13970	10775	11943	4970	7443	6569	4913	1615	2751	2504	2981	2945	3570	3520	2795	3207	2759	2174	2329	8974	10031	10904	9940	14914	14592	13368	14633	2531	5357	4759	2608	5382
sw14206	BGIBMGA006323	HCLS1-associated protein X-1			2920	2779	2271	2566	3646	3531	7988	6624	5886	7926	6986	6682	5416	8545	9393	5841	3768	5309	4556	3004	2095	2759	3146	2913	3444	3887	4319	2851	2408	2970	2549	1896	1279	1471	2233	1383	2358	2742	2713	2201	690	2724	2659	750	2310
sw15202	BGIBMGA004360	Focal adhesion kinase	Fak		826	632	571	596	324	425	1308	990	874	1570	424	556	1829	1739	1517	1085	1869	2204	1407	959	152	222	205	266	87	81	423	307	438	555	587	427	146	234	401	307	247	388	482	476	30	75	73	69	47
sw10854	BGIBMGA005005	Zinc/iron regulated transporter-related protein 3	DZIP3		1465	1430	921	950	1264	1387	1460	1293	964	1386	840	1002	1922	2311	2797	2026	1246	1556	1849	1144	234	294	304	381	1486	883	1128	1735	633	515	466	543	445	711	1170	411	608	929	1310	914	194	243	260	271	305
sw12410	BGIBMGA008339	GPI inositol-deacylase			208	261	444	407	301	335	235	251	583	826	363	358	491	657	780	458	431	577	350	270	141	237	213	251	84	81	281	370	383	340	300	338	69	103	280	345	183	346	442	386	72	111	96	110	193
sw06727	BGIBMGA008146	Insulin-related peptide binding protein			368	394	780	765	564	497	384	386	646	914	537	483	779	768	1295	675	695	764	726	786	416	565	472	595	489	489	938	1218	533	477	463	767	466	425	695	634	592	669	920	970	348	307	372	440	306
sw13425	BGIBMGA009304	No hits			1537	1220	3201	3003	1692	1824	2917	2658	4543	5789	2386	2935	4282	4395	5373	4275	2864	2904	3222	2653	966	1197	1467	1770	1978	1765	4536	4206	1779	1509	1670	2168	1261	1452	2766	1895	2288	2651	4160	3290	1164	1353	1165	1177	1974
sw19976	BGIBMGA008279	Chymotrypsin-like proteinase			183	146	330	289	358	411	239	137	391	441	261	320	377	481	397	233	323	335	541	572	236	340	207	270	527	486	640	712	198	215	241	213	198	307	335	169	196	295	353	343	115	161	125	111	152
sw09129	BGIBMGA008847	No hits			26064	31362	19221	21582	21712	23620	22578	19705	21183	31149	14186	17918	41137	46636	68238	58402	49930	69344	59345	38663	17335	18681	30824	45359	22639	15400	19676	25535	55941	52694	81107	58378	17184	21935	29442	18251	24385	31994	33588	25023	6439	19534	17723	5578	22696
sw00148	BGIBMGA008848	No hits			4825	6820	3140	2920	8666	6100	3758	4790	5384	7578	3691	3312	8005	12023	18600	13194	8234	13386	16216	10303	3936	4551	2787	3721	4372	4878	5088	5183	4670	4432	2411	2797	5228	8617	12703	7019	6065	9588	11525	6456	1015	3408	4313	1121	2422
sw07794	BGIBMGA001862	Cuticular protein glycine-rich 17 precursor			567	549	108	110	120	125	235	335	304	438	372	407	28539	41449	97246	34502	65968	65397	77695	49389	2393	6320	6609	3794	202	184	321	319	304	232	267	318	397	202	335	461	782	389	376	822	355	325	386	393	176
sw15825	BGIBMGA009012	Cytochrome c	CyTc		5239	4839	4886	5276	3217	3764	17181	17570	12796	16949	9386	10182	53007	51270	60168	78328	30097	36452	38056	25388	5914	4054	4314	7598	30557	31888	33506	35781	7059	5978	4206	5694	6727	6186	6401	5700	9648	7859	8715	10010	3855	3175	3107	3661	5532
sw06503	BGIBMGA011204	Glucose-1-phosphatase			665	766	877	823	828	928	2467	3657	3461	4217	2924	2977	20568	23203	47029	34367	5923	7333	7766	5295	1176	1473	1415	1425	1348	1702	1778	1332	304	402	266	187	1101	1425	1980	1180	1353	1757	2258	1677	714	969	1278	704	429
sw18777	BGIBMGA008238	Plexin A	plexA		5407	6379	8187	8496	3978	4518	4453	4530	4208	5887	2120	2878	3066	2820	2801	3432	5300	4748	6593	6330	5079	5710	5493	7576	2674	2233	2402	3017	3672	3185	2156	2948	1460	2196	2406	1356	1342	2394	2776	2001	539	1061	965	701	2904
sw05530	BGIBMGA008541	Unc-76			660	706	685	573	1071	915	89	76	116	173	142	163	434	607	933	515	490	973	661	408	628	956	928	978	162	149	77	166	308	343	294	318	64	61	79	169	129	112	146	258	73	203	191	150	240
sw09668	BGIBMGA003014	Cytochrome b5	Cytb5		528	558	1141	968	2286	1734	266	218	358	450	210	302	979	1294	1218	812	2448	2217	2135	2642	3474	4765	2891	3302	278	648	619	334	364	366	262	247	492	650	640	526	636	787	592	667	2	12	18	43	21
sw05700	BGIBMGA007458	Lysozyme i-1			7062	13898	5684	6009	16635	13202	3024	5545	2887	4297	4642	3645	52886	51103	93018	75225	37829	51856	73892	43201	52012	52289	44307	52307	914	1072	1053	1025	2996	2742	915	1281	5928	4228	7777	10190	8002	5299	7591	8982	491	501	627	497	628
sw06703	BGIBMGA009027	Arylphorin alpha subunit precursor			47313	50181	911	787	64735	77373	8974	8867	272	445	7668	7281	25564	41057	78802	39886	72508	96082	140497	49419	69986	91718	55946	59329	364	3018	3401	528	846	240	1141	424	38862	7147	8903	37690	41429	10735	13900	51435	369	1208	1181	390	3450
sw13999	BGIBMGA003344	Juvenile hormone binding protein-like precursor	JHBP		3000	2509	1452	1403	1921	2252	2860	2347	1530	1883	1018	1293	297	459	134	133	3115	3446	3254	2842	4859	4979	4111	6321	-32	-6	-50	2	346	366	362	480	86	72	167	92	206	168	112	172	-9	6	7	0	30
sw07012	BGIBMGA010784	TBC1 domain family member 7	TBC1D7		1092	1454	2096	2148	1548	1572	1653	2073	6820	8172	1265	1115	1487	1574	2396	2550	2098	4883	4060	1558	7905	9091	7107	7915	133	214	54	136	7939	8263	6507	6173	475	419	725	488	622	681	831	873	152	231	288	208	91
sw01110	BGIBMGA003129	Clavesin-1			557	699	455	402	1088	942	816	651	418	590	628	496	220	325	211	95	543	790	425	259	808	1070	899	1057	2443	1607	1558	2092	163	163	156	172	8	32	82	46	15	65	150	179	-7	44	26	60	-21
sw14507	BGIBMGA012453	Neuropeptide receptor B3 precursor	CALCRL		697	806	1046	951	1076	1242	889	828	1419	1870	881	1070	318	417	455	298	1355	2348	1748	811	2683	4844	3988	3243	6557	7569	7148	5981	167	291	298	208	596	574	821	649	1143	1170	829	956	77	258	308	161	55
sw08980	BGIBMGA011234	No hits			1408	1457	1058	1042	1256	1382	640	763	544	620	626	651	1048	1120	645	829	850	903	734	581	1403	1397	814	1158	1535	2174	1527	1574	215	312	309	326	168	166	282	215	323	369	340	517	339	414	527	397	245
[truncated: 15 more columns]
